# Supplementary material for: The Effect of Recipient Back-Table Duration on Graft Outcome of Deceased Donor Kidneys: A Single-Center Prospective Cohort Study
Source: J Clin Med. 2023 Apr 2;12(7):2647. doi: 10.3390/jcm12072647 (PMC10094751; doi:10.3390/jcm12072647)
Supplement: Supplementary file 1 [file jcm-12-02647-s001.zip]

Archive with 1 entries (1 files):
- jcm-2134815-SI.pdf
